# Supplementary material for: Tracking Chaperone-Mediated Autophagy Flux with a pH-Resistant Fluorescent Reporter
Source: Int J Mol Sci. 2024 Dec 24;26(1):17. doi: 10.3390/ijms26010017 (PMC11719817; doi:10.3390/ijms26010017)
Supplement: Supplementary file 1 [file ijms-26-00017-s001.zip]

Archive with 1 entries (1 files):
- ijms-3349230-supplementary.pdf
